# Supplementary material for: Simple Nutrient-Based Rules vs. a Nutritionally Rich Plant-Centered Diet in Prediction of Future Coronary Heart Disease and Stroke: Prospective Observational Study in the US
Source: Nutrients. 2022 Jan 21;14(3):469. doi: 10.3390/nu14030469 (PMC8837984; doi:10.3390/nu14030469)
Supplement: Supplementary file 1 [file nutrients-14-00469-s001.zip]

Archive with 1 entries (1 files):
- nutrients-1553291-SI.pdf
